# Supplementary material for: Chronic Morphine Treatment Leads to a Global DNA Hypomethylation via Active and Passive Demethylation Mechanisms in mESCs
Source: Int J Mol Sci. 2025 Jul 22;26(15):7056. doi: 10.3390/ijms26157056 (PMC12345662; doi:10.3390/ijms26157056)
Supplement: Supplementary file 1 [file ijms-26-07056-s001.zip]

Archive with 1 entries (1 files):
- ijms-3693035-supplementary.pdf
